# Supplementary material for: An identification method of human joint interaction torque based on discrete EMG signals
Source: Front Bioeng Biotechnol. 2025 Apr 29;13:1596180. doi: 10.3389/fbioe.2025.1596180 (PMC12070000; doi:10.3389/fbioe.2025.1596180)
Supplement: Supplementary file 1 [file DataSheet1.zip]

Archive with 5 entries (4 files):
- Algorithm model/
- Algorithm model/bad_data(剔除异常值).m
- Algorithm model/BP(神经网络训练).m
- Algorithm model/characteristic(提取特征).m
- Algorithm model/PCA(降维).m
