# Supplementary material for: An identification method of human joint interaction torque based on discrete EMG signals
Source: Front Bioeng Biotechnol. 2025 Apr 29;13:1596180. doi: 10.3389/fbioe.2025.1596180 (PMC12070000; doi:10.3389/fbioe.2025.1596180)
Supplement: Supplementary file 1 [file DataSheet1.zip › Algorithm model/bad_data(剔除异常值).m]

clear all;

close all;
load('3_21.mat')

data=filter_50;
lx = length(data); % 数据长度

%% 围绕每个数据生成窗口

k = 750; % 窗口大小
q = 100; %滑动步长大小
iLo = (1:lx)-k;

iHi = (1:lx)+k;

%% 截断窗口

iLo(iLo<1) = 1;

iHi(iHi>lx) = lx;

%%计算每个窗口的中位数mmed，并计算每个数据相对于中位数的偏差mmad

for j = 1:1:lx

w = data(iLo(j):iHi(j));

medj = median(w);

mmed(j) = medj;

mmad(j) = median(abs(w-medj));

end

%% 获得标准偏差的估计值

sd = mmad/(erfinv(1/2)*sqrt(2));

%% 查找数据中超出3倍sd值的异常值，并用该窗口中的中位数值来代替

yu = data;

for i=1:1:lx

if abs(data(i)-mmed(i))>(3*sd(i)) % 可以通过控制阈值系数来确定异常值的范围

yu(i) = mmed(i);

end

end
gui=0;
for i=1:1:lx
gui(i,1) = [[yu(i)-min(yu)]/[max(yu)-min(yu)]-0.5]*2;
end
figure()

plot(data,'b-');
hold on;
plot(yu,'g-','HandleVisibility','off')
hold on;
