# Supplementary material for: An identification method of human joint interaction torque based on discrete EMG signals
Source: Front Bioeng Biotechnol. 2025 Apr 29;13:1596180. doi: 10.3389/fbioe.2025.1596180 (PMC12070000; doi:10.3389/fbioe.2025.1596180)
Supplement: Supplementary file 1 [file DataSheet1.zip › Algorithm model/BP(神经网络训练).m]

%% 此程序为matlab编程实现的BP神经网络
% 清空环境变量
% clear
close all  %关闭所有图形窗口
clc
load('net_12_19.mat')
load('net_pca.mat')
load('net_normal.mat')
%%第一步 读取数据
input=training_net;   %载入输入数据
output=targets_torque;  %载入输出数据

%% 第二步 设置训练数据和预测数据
% 注意要将指标变为列向量
% input_train = input(1:7,1:1580000);
% output_train =output(1,1:1580000);
% input_test = input(1:7,1580001:3243760);
% output_test =output(1,1580001:3243760);
input_train = input(1:7,1:147492);
output_train =output(1,1:147492);
% input_test = input(1:7,1558716:1745412);
% output_test =output(1,1558716:1745412);
input_test = input(1:7,1:147492);
output_test =output(1,1:147492);
%节点个数
inputnum=7; % 输入层节点数量
hiddennum=10; % 隐含层节点数量
outputnum=1;  % 输出层节点数量
%% 第三本 训练样本数据归一化
[inputn,inputps]=mapminmax(input_train);%归一化到[-1,1]之间，inputps用来作下一次同样的归一化
[outputn,outputps]=mapminmax(output_train);
%% 第四步 构建BP神经网络
net=newff(inputn,outputn,hiddennum,{'tansig','purelin'},'trainlm');% 建立模型，传递函数使用purelin，采用梯度下降法训练

W1= net. iw{1, 1};                  %输入层到中间层的权值
B1 = net.b{1};                      %中间各层神经元阈值

W2 = net.lw{2,1};                   %中间层到输出层的权值
B2 = net. b{2};                     %输出层各神经元阈值

%% 第五步 网络参数配置（ 训练次数，学习速率，训练目标最小误差等）
net.trainParam.epochs=1000;         % 训练次数，这里设置为1000次
net.trainParam.lr=0.01;             % 学习速率，这里设置为0.01
net.trainParam.goal=0.00001;        % 训练目标最小误差，这里设置为0.00001

%% 第六步 BP神经网络训练
net=train(net,inputn,outputn);%开始训练，其中inputn,outputn分别为输入输出样本

%% 第七步 测试样本归一化
inputn_test=mapminmax('apply',input_test,inputps); % 对样本数据进行归一化

%% 第八步 BP神经网络预测
an=sim(net,inputn_test);                           %用训练好的模型进行仿真

%% 第九步 预测结果反归一化与误差计算     
test_simu=mapminmax('reverse',an,outputps);        %把仿真得到的数据还原为原始的数量级
error=test_simu-output_test;                       %预测值和真实值的误差

%%第十步 真实值与预测值误差比较
figure('units','normalized','position',[0.119 0.2 0.38 0.5])
plot(output_test,'bo-')
hold on
plot(test_simu,'r*-')
hold on
plot(error,'square','MarkerFaceColor','b')
legend('期望值','预测值','误差')
xlabel('数据组数')
ylabel('样本值')
title('BP神经网络测试集的预测值与实际值对比图')

[c,l]=size(output_test);
MAE1=sum(abs(error))/l;
MSE1=error*error'/l;
RMSE1=MSE1^(1/2);
PERSON1=corr(test_simu', output_test');
disp(['-----------------------误差计算--------------------------'])
disp(['隐含层节点数为',num2str(hiddennum),'时的误差结果如下：'])
disp(['平均绝对误差MAE为：',num2str(MAE1)])
disp(['均方误差MSE为：       ',num2str(MSE1)])
disp(['均方根误差RMSE为：  ',num2str(RMSE1)])
disp(['预测值与期望值相关系数为：  ',num2str(PERSON1)])
