# Supplementary material for: An identification method of human joint interaction torque based on discrete EMG signals
Source: Front Bioeng Biotechnol. 2025 Apr 29;13:1596180. doi: 10.3389/fbioe.2025.1596180 (PMC12070000; doi:10.3389/fbioe.2025.1596180)
Supplement: Supplementary file 1 [file DataSheet1.zip › Algorithm model/characteristic(提取特征).m]

clear all;

close all;

load('12_11.mat')
gui=guwaiceji_normal;
lx = length(gui); % 数据长度

k = 300; % 窗口大小
q = 75;%滑动步长
low=1; %窗口截止下限
high=300;%窗口截止上限
x=zeros(300,1);%存放窗口数据
rms_gui=zeros(lx,1);%存放均方根数据
var_gui=zeros(lx,1);%存放方差数据
wl_gui=zeros(lx,1);%存放波形长度数据
zc_gui=zeros(lx,1);%存放过零次数数据
mav_gui=zeros(lx,1);%存放过平均绝对值数据
while high<(lx-75)
for i = low:1:high
x(i-low+1)=gui(i);
end

for i = low:1:high
rms_gui(i)=rms(x);
end

for j = low:1:high
var_gui(j)=sum((x(1,:)-mean(x)).^2)/(length(x)-1);
end

sum_wl=0;
for z = 1:1:299
sum_wl=sum_wl+abs(x(z+1)-x(z));
end

for h = low:1:high
wl_gui(h)=sum_wl/(300-1);
end
zcr1=0;                   
for j=1: (k-1)     % 在一帧内寻找过零点
         if x(j)* x(j+1)< 0       % 判断是否为过零点
             zcr1=zcr1+1;   % 是过零点，记录1次
         end
end
for j = low:1:high
zc_gui(j)=zcr1;
end

for j = low:1:high
mav_gui(j)=sum(abs(x(:,1)))/(length(x));
end

low=low+q;
high=high+q;%窗口加步长
end
%plot(gui);
%hold on;
plot(rms_gui);
hold on;
plot(mav_gui);
hold on;
plot(wl_gui);
hold on;
figure()
plot(zc_gui);
hold on;
figure()
plot(var_gui);
hold on;
