# Supplementary material for: An identification method of human joint interaction torque based on discrete EMG signals
Source: Front Bioeng Biotechnol. 2025 Apr 29;13:1596180. doi: 10.3389/fbioe.2025.1596180 (PMC12070000; doi:10.3389/fbioe.2025.1596180)
Supplement: Supplementary file 1 [file DataSheet1.zip › Algorithm model/PCA(降维).m]

clear all;
close all;
load('net_characteristic.mat')
data_mav=guertouji_long_160_2_mav;
data_rms=guertouji_long_160_2_rms;
data_var=guertouji_long_160_2_var;
data_wl=guertouji_long_160_2_wl;
%样本特征 去中心化
wl_decentralization=data_wl-mean(data_wl);
rms_decentralization=data_rms-mean(data_rms);
mav_decentralization=data_mav-mean(data_mav);
var_decentralization=data_var-mean(data_var);
%将所有特征数据存入一个矩阵，用于后续计算协方差矩阵

data_original(1,:)=wl_decentralization(:,1);
data_original(2,:)=rms_decentralization(:,1);
data_original(3,:)=mav_decentralization(:,1);
data_original(4,:)=var_decentralization(:,1);
%原始数据与其转置相乘得到 协方差矩阵
data_cov=data_original*data_original'
%计算协方差矩阵的每一个特征值与特征向量，方阵可以用特征值分解，非方阵用svd分解
%这里用特征值分解
[V,D]=eig(data_cov);
%选取前两个特征值
 vector_1=V(1:4,4);
 c_vulue_1=D(4,4);
vector_2=V(1:4,3);
 c_vulue_2=D(3,3);
main_1=vector_1'*data_original;
main_2=vector_2'*data_original;
proportion(1,1)=D(1,1)/(D(1,1)+D(2,2)+D(3,3)+D(4,4));
proportion(2,2)=D(2,2)/(D(1,1)+D(2,2)+D(3,3)+D(4,4));
proportion(3,3)=D(3,3)/(D(1,1)+D(2,2)+D(3,3)+D(4,4));
proportion(4,4)=D(4,4)/(D(1,1)+D(2,2)+D(3,3)+D(4,4));
plot(main_1);
figure;
plot(main_2);
